# Supplementary material for: Experimental Myopia Results in Peripapillary Ganglion Cell and Astrocyte Reorganization with No Functional Implications During Early Development
Source: Int J Mol Sci. 2024 Dec 16;25(24):13484. doi: 10.3390/ijms252413484 (PMC11678399; doi:10.3390/ijms252413484)
Supplement: Supplementary file 1 [file ijms-25-13484-s001.zip]

Archive with 1 entries (1 files):
- ijms-3346558-supplementary.pdf
